# Supplementary material for: The impact of visual fidelity on screen-based virtual reality food choices: A randomized pilot study
Source: PLoS One. 2025 Jan 30;20(1):e0312772. doi: 10.1371/journal.pone.0312772 (PMC11781705; doi:10.1371/journal.pone.0312772)
Supplement: S1 Data — (XLSX) [file pone.0312772.s003.xlsx]

## Sheet: Nutrition_Fidelity_Compile_2308
ResponseId	Q1	Q12	Q3	Q4	Q5	Q6	Q7	Q8	Q9	Q11	Q12	Q13	Q14	Q16_1	Q16_2	Q16_3	Q17	Q18	Q19	Q20_1	Q20_2	Q21	Q22_1	Q22_2	Q22_3	Q22_4	Q23_1	Q24_1	Q24_2	Q24_3	Q24_4	Q24_5	Q24_6	Q24_7	Q24_8	Q24_9	Q24_10	Q24_11	Q24_12	Q24_13	Q24_14	Q24_15	Q24_16	Q24_17	Q24_18	Q24_19	Q24_20	Q24_21	Q24_22
Response ID	What is your current age?	What is your current height (Foot)?	What is your current weight (LB)?	What is your biological sex at birth?	What gender do you identify with?	What is the highest level of education you have obtained?	What is your dominant hand?	Are you color blind?	Do you wear contact or glasses?	1. Do you consider yourself to be Hispanic or Latino (A person of Mexican, Puerto Rican, Cuban, South or Central American, or other Spanish culture or origin, regardless of race)?	2. What race / ethnicity do you consider yourself?	What is your approximate annual income?	4. Does anyone claim you as a dependent for financial reasons?	When was the last time you: (respond in terms of s, e.g. 3 ) - Had a caffeinated substance (regular coffee, energy drinks, etc.)?	When was the last time you: (respond in terms of s, e.g. 3 ) - Ate a meal or a snack?	When was the last time you: (respond in terms of hours, e.g. 3 hrs) - Exercised?	Do you have Epilepsy?	Do you have Dyslexia?	Do you have attentional disorder (ADD/ADHD)?	Please rate the following questions from 1 (Not at all familiar) to 5 (Extremely familiar). - How familiar are you with video games of any kind (gaming consoles, PC, or on phones)?	Please rate the following questions from 1 (Not at all familiar) to 5 (Extremely familiar). - How familiar are you with with participating in 3D online virtual worlds? (For example: Second Life, VR Chat, etc.)	If you are familiar with video games_ what type of games do you play?	Please rate the following statements: - How hungry do you feel right now?	Please rate the following statements: - How thirsty do you feel right now?	Please rate the following statements: - How nauseated do you feel right now?	Please rate the following statements: - How full are you right now?	Please rate the following statements: - How much food do you think you can eat right now?	It is important to me that the food I eat on a typical day: - contains a lot of vitamins and minerals	It is important to me that the food I eat on a typical day: - keeps me healthy	It is important to me that the food I eat on a typical day: - is nutritious	It is important to me that the food I eat on a typical day: - is good for mu skin/teeth/hair/nails etc	It is important to me that the food I eat on a typical day: - is high in fiber and roughage	It is important to me that the food I eat on a typical day: - helps me to cope with stress	It is important to me that the food I eat on a typical day: - helps me to cope with life	It is important to me that the food I eat on a typical day: - helps me relax	It is important to me that the food I eat on a typical day: - keeps me awake/alert	It is important to me that the food I eat on a typical day: - Cheers me up	It is important to me that the food I eat on a typical day: - makes me feel good	It is important to me that the food I eat on a typical day: - is easy to prepare	It is important to me that the food I eat on a typical day: - can be cooked very simply	It is important to me that the food I eat on a typical day: - takes no time to prepare	It is important to me that the food I eat on a typical day: - can be bought in shops close to where I live or work	It is important to me that the food I eat on a typical day: - Is easily available in shops and supermarket	It is important to me that the food I eat on a typical day: - smells nice	It is important to me that the food I eat on a typical day: - looks nice	It is important to me that the food I eat on a typical day: - has a pleasant texture	It is important to me that the food I eat on a typical day: - tastes good	It is important to me that the food I eat on a typical day: - contains no additive	It is important to me that the food I eat on a typical day: - contains natural ingredients
1	39	7.499	145	Female	Female	Bachelor Degree	Right	No	Yes	No	White or Caucasian	61000-70000	No	1	0.33	5	No	No	No	7	2	AAA	1	2	1	6	2	6	7	7	7	7	6	6	4	5	5	6	5	5	4	6	6	7	6	7	7	4	5
2	43	6.666	128	Female	Female	Bachelor Degree	Right	No	Yes	No	White or Caucasian	51000-60000	No	4	2	16	No	No	No	6	4	AAA_AA	2	2	1	5	3	5	5	5	5	5	3	3	2	3	4	4	3	3	2	5	5	5	5	6	6	5	5
3	71	9.332	134	Female	Female	Advanced Degree	Left	No	Yes	No	White or Caucasian	81000-90000	No	1	0	2	No	No	No	2	2	I am not sure	5	2	1	1	4	7	7	7	7	6	6	6	4	4	1	4	4	4	3	4	4	7	7	7	7	7	7
4	32	5.833	220	Male	Male	Advanced Degree	Right	Yes	Yes	Yes	Black or African American	41000-50000	Yes	1	snacks	1	No	Yes	No	6	4	AAA_III	7	7	6	5	6	3	4	6	5	4	3	4	5	6	7	6	5	4	6	5	4	3	5	4	5	6	5
5	34	9.998	165	Female	Female	Advanced Degree	Right	No	No	Yes	White or Caucasian	21000-30000	Yes	1	1	1	No	No	No	6	5	I am not sure	5	7	6	7	6	5	6	5	7	6	7	5	6	5	7	6	7	5	7	6	6	7	7	5	6	5	6
6	24	9.165	124	Male	Male	Bachelor Degree	Right	No	No	No	Black or African American	51000-60000	Yes	4	6	2	No	No	No	6	5	AAA_Indie	3	3	3	5	5	5	4	5	5	6	6	5	5	5	6	6	5	5	2	3	5	6	6	6	5	3	5
7	63	14.163	190	Male	Male	High School Graduate	Right	Yes	Yes	No	White or Caucasian	61000-70000	No	2	2	3	No	No	No	6	1	AA	1	1	1	5	4	6	6	6	6	6	2	2	2	5	1	2	5	5	4	4	6	6	6	6	6	5	5
8	32	6.666	210	Female	Female	Bachelor Degree	Right	No	Yes	No	White or Caucasian	31000-40000	No	4	1	48	No	No	No	7	5	AAA_AA_III_Indie	2	5	1	5	4	4	6	5	4	5	4	5	5	3	4	5	6	6	5	5	7	4	5	5	7	3	3
9	66	10.165	135	Female	Female	Bachelor Degree	Right	No	Yes	No	White or Caucasian	41000-50000	No	3	2	48	No	No	No	7	1	AAA	3	5	1	4	5	7	7	7	6	6	2	2	5	6	3	5	7	7	7	6	7	6	6	7	7	7	6
10	32	7.499	142	Male	Male	Some College	Right	No	No	No	Black or African American	71000-80000	Yes	2	5	2	No	No	No	5	6	AAA_AA	5	7	6	4	6	5	7	6	3	5	4	7	5	2	5	3	7	5	6	2	7	5	3	7	6	4	7
11	68	8.332	5	Male	Male	Advanced Degree	Right	Yes	Yes	Yes	White or Caucasian	21000-30000	Yes	1	1	1	No	No	No	4	5	AA_III	3	5	5	6	3	4	5	6	5	6	5	6	6	7	5	4	5	6	5	6	7	6	7	6	5	4	5
12	29	11.664	145	Male	Male	Advanced Degree	Right	No	Yes	Yes	White or Caucasian	61000-70000	No	0	1	24	No	No	No	7	6	AAA_AA_III	1	2	1	5	2	6	6	6	6	5	6	6	6	6	6	6	6	6	6	6	6	6	6	6	6	4	5
13	45	10.831	135	Female	Female	Bachelor Degree	Right	No	No	No	White or Caucasian	61000-70000	No	7	3	9	No	No	No	6	5	III_Indie	6	6	7	6	5	5	7	6	5	6	6	7	7	6	7	7	5	3	2	6	6	7	7	6	7	7	5
14	44	12.497	172	Male	Male	Some College	Right	No	Yes	No	White or Caucasian	61000-70000	No	0	2	22	No	No	No	7	5	AAA	1	1	1	6	2	4	4	4	3	5	2	2	3	2	3	5	5	5	4	6	5	5	3	4	6	4	4
15	26	5.833	120	Female	Female	Bachelor Degree	Right	No	No	No	White or Caucasian	51000-60000	No	0.5	2	240	No	No	No	7	1	III_Indie	1	1	1	1	4	4	5	6	4	5	2	2	2	1	5	5	4	4	4	7	7	4	4	6	5	1	1
16	43	6	56	Female	Female	Advanced Degree	Right	Yes	Yes	Yes	Black or African American	61000-70000	Yes	2	1	1	Yes	Yes	Yes	4	5	AAA_AA	5	6	4	5	6	4	3	4	5	5	5	7	7	6	4	3	3	4	6	5	4	3	4	3	4	5	5
17	34	5.833	145	Female	Female	Advanced Degree	Right	No	No	No	White or Caucasian	51000-60000	No	0	0.5	6	No	No	No	6	2	I am not sure	1	1	1	6	3	6	6	6	5	4	4	5	5	5	6	7	5	5	4	4	5	5	6	6	7	5	5
18	42	12.497	220	Male	Male	Bachelor Degree	Right	No	Yes	No	White or Caucasian	51000-60000	No	1	12	24	No	No	No	7	5	AAA_AA_III_Indie	3	2	1	1	3	2	2	3	2	2	5	5	5	4	5	5	6	6	5	5	5	5	3	5	6	2	2
19	28	6	218	Male	Male	Some College	Right	No	No	No	White or Caucasian	10000-20000	No	2	13	16	No	No	No	7	5	AAA_AA_III_Indie	3	2	1	4	4	4	5	6	5	5	3	2	3	5	4	6	2	2	2	5	6	6	3	7	7	5	5
20	37	12.497	180	Male	Male	Bachelor Degree	Right	No	Yes	No	White or Caucasian	51000-60000	No	48	6	36	No	No	No	7	4	AAA_AA_III_Indie	5	6	1	1	5	5	6	7	3	4	1	1	1	1	1	1	6	5	2	5	6	6	2	7	7	5	6
21	24	10.831	145	Male	Male	Bachelor Degree	Right	No	No	No	Asian	31000-40000	No	1000	2	12	No	No	No	5	1	AA	2	4	1	5	5	4	7	7	3	3	1	1	1	3	1	5	5	5	3	1	1	4	4	5	7	5	6
22	37	9.165	160	Female	Female	Bachelor Degree	Right	No	Yes	No	White or Caucasian	10000-20000	No	1	0.5	18	No	No	No	5	1	III_Indie	1	2	1	5	2	5	6	5	3	5	3	2	2	4	4	4	6	6	5	6	6	6	5	6	5	3	5
23	20	8.332	154	Female	Female	Some College	Right	No	No	No	Black or African American	More than 100000	Yes	3000	7	890	No	No	No	5	5	AAA_AA_III_Indie	5	3	2	1	4	1	1	7	1	1	1	7	1	1	7	7	7	7	7	7	7	7	7	7	7	3	5
24	40	14.163	185	Male	Male	Some College	Right	No	No	Yes	White or Caucasian	21000-30000	No	0	4	12	No	No	Yes	7	6	AAA	6	5	1	2	5	5	6	5	5	4	6	6	6	5	6	7	6	7	7	6	7	7	5	6	7	3	5
25	59	13.497	166	Female	Female	Bachelor Degree	Right	No	Yes	No	White or Caucasian	61000-70000	No	1	4	0	No	No	No	4	1	AA	7	7	2	1	4	7	7	7	7	7	1	1	1	1	1	4	7	7	5	2	6	7	7	7	7	1	1
26	39	8.332	118	Female	Female	Bachelor Degree	Right	No	Yes	No	White or Caucasian	less than 10000	No	0.25	1.5	16	No	No	No	5	2	AAA_AA_III_Indie	4	5	1	3	3	6	6	6	5	5	4	4	4	5	4	5	5	5	5	6	6	4	3	6	5	5	6
27	41	5	160	Male	Male	Advanced Degree	Right	No	No	Yes	White or Caucasian	71000-80000	No	3	2	5	No	No	No	7	6	AAA_III_Indie	5	6	1	4	6	7	6	7	7	2	7	7	7	6	7	6	7	7	6	3	6	7	6	7	7	6	7
28	36	7.499	127	Female	Female	Advanced Degree	Right	No	No	Yes	Mixed or Other	More than 100000	No	0.16	0.33	120	No	No	Yes	7	5	AAA_AA_III_Indie	3	2	1	6	2	6	6	6	7	6	1	1	1	5	1	1	7	7	4	6	7	7	7	7	7	6	6
29	41	14.163	290	Male	Male	High School Graduate	Right	No	Yes	No	White or Caucasian	31000-40000	No	1	1	5	No	No	No	7	3	AAA_AA_III_Indie	1	3	1	3	3	5	6	6	4	6	3	3	2	2	5	6	6	5	6	5	6	5	5	4	6	3	5
30	34	9.998	240	Female	Female	Advanced Degree	Right	No	Yes	No	White or Caucasian	More than 100000	Yes	0	3	12	No	No	Yes	7	7	AAA_AA_III_Indie	2	4	1	5	3	5	6	6	5	6	3	3	4	5	4	5	5	6	5	4	6	5	5	6	7	5	6
31	31	5	150	Male	Male	Bachelor Degree	Right	No	No	No	Black or African American	71000-80000	No	48			No	No	No	7	1	AAA_AA_III_Indie	1	1	1	1	3	7	7	7	7	6	1	1	1	6	1	1	3	3	1	4	6	4	4	4	5	7	7
32	36	8.332	260	Female	Female	High School Graduate	Right	No	Yes	No	Black or African American	21000-30000	Yes	2	1	16	No	No	No	5	6	AAA_AA_III_Indie	5	4	2	3	5	5	3	6	5	3	3	5	4	3	2	4	5	4	3	5	5	3	6	2	4	3	4
33	37	11.831	198	Female	Female	Bachelor Degree	Left	No	Yes	No	American Indian or Alaska Native	81000-90000	Yes	5	5	12	No	No	No	7	7	AAA_AA_III_Indie	1	1	1	4	4	6	7	5	6	5	5	4	4	6	4	4	6	6	4	4	4	6	4	6	6	4	5
34	31	13.33	140	Male	Male	Bachelor Degree	Right	No	Yes	No	Asian	61000-70000	No	36	2	48	No	No	No	3	2	III_Indie	1	1	1	3	3	6	6	6	5	6	2	2	4	4	2	2	6	6	6	1	1	4	4	5	5	1	1
35	25	7.499	105	Female	Female	Bachelor Degree	Right	No	Yes	No	Asian	10000-20000	Yes	1	15	36	No	No	No	7	7	AAA_AA_III_Indie	4	1	1	2	4	7	7	7	4	4	5	7	7	5	5	5	4	3	3	3	3	6	4	5	6	7	6
36	36	10.831	250	Female	Female	High School Graduate	Right	No	No	No	White or Caucasian	51000-60000	No	5	17	4	No	No	No	7	7	AAA_AA_III_Indie	7	1	1	1	7	7	7	7	7	7	4	4	5	7	7	7	7	7	7	1	1	7	7	7	7	5	5
37	25	10.831	250	Female	Female	Some College	Left	No	No	No	White or Caucasian	10000-20000	No	2	1	36	No	No	No	7	6	AAA_AA_III_Indie	2	1	1	5	2	2	1	2	1	1	5	5	6	5	6	3	5	6	7	6	7	2	1	5	7	1	2
38	36	7	180	Male	Male	High School Graduate	Right	No	Yes	No	White or Caucasian	21000-30000	No	1	12	20	No	No	No	7	7	I am not sure	6	6	1	1	6	7	7	7	7	7	7	7	7	7	7	7	7	7	7	7	7	7	7	7	7	7	7
39	24	14.163	230	Female	Female	High School Graduate	Right	No	Yes	No	Black or African American	31000-40000	No	5	1	24	No	No	No	7	7	AAA_AA_Indie	1	1	1	5	4	7	5	5	5	5	5	5	5	5	5	5	5	5	5	5	5	5	5	5	5	5	5
40	28	6	154	Male	Male	Bachelor Degree	Left	No	Yes	No	White or Caucasian	10000-20000	No	4	1	12	No	No	No	7	6	AAA_AA	2	1	1	4	6	2	6	5	2	3	1	1	1	2	1	3	7	7	6	6	7	4	2	3	6	3	5
41	37	6.833	144	Male	Male	Advanced Degree	Right	No	No	No	White or Caucasian	51000-60000	No	2	1	16	No	No	Yes	7	7	AAA_AA_III_Indie	1	1	1	6	1	1	1		1	1	7	4	5	6	6	6	5	7	6	5	4	1	1	1	7	4	4
42	38	8.332	155	Male	Male	Bachelor Degree	Right	No	No	No	Asian	71000-80000	No	18	12	24	No	No	No	6	5	AAA_III	5	5	1	1	4	4	4	4	4	4	4	4	4	4	4	4	5	5	5	4	4	5	4	4	5	4	4
43	39	9.998	170	Female	Female	High School Graduate	Right	No	Yes	No	Black or African American	61000-70000	No	3	5	9	No	No	No	7	6	AAA_AA_III	6	6	1	1	5	6	7	7	5	6	7	7	4	5	5	7	7	6	5	6	7	6	7	7	7	6	7
44	26	8.499	160	Male	Male	High School Graduate	Right	No	No	No	White or Caucasian	10000-20000	No	n/a	12		No	No	No	7	6	AAA_AA_III_Indie	6	7	1	1	6	5	6	7	5	6	7	5	6	7	6	7	6	6	7	6	6	7	6	6	6	5	6
45	33	10.165	115	Female	Female	Bachelor Degree	Left	No	Yes	Yes	Mixed or Other	21000-30000	No	12	1	5	No	No	No	7	7	AAA_AA_III_Indie	5	6	1	3	5	6	6	7	5	5	4	4	4	5	5	6	5	6	5	3	6	5	6	6	6	7	6
46	41	9.165	135	Female	Female	Advanced Degree	Right	No	No	No	White or Caucasian	10000-20000	No	0	5	0	No	No	No	5	2	AAA	5	2	1	1	4	7	7	7	7	5	6	6	5	3	4	4	7	7	7	7	7	1	4	6	7	7	7
47	63	10.165	153	Female	Female	Bachelor Degree	Right	No	No	No	White or Caucasian	81000-90000	No	1	14	36	No	No	No	5	2	I am not sure	2	2	1	3	4	5	6	6	5	5	3	3	2	2	3	5	5	6	5	4	6	6	5	5	7	3	5
48	53	8.666	235	Male	Male	Bachelor Degree	Right	No	Yes	No	White or Caucasian	71000-80000	No	3	15	24	No	No	No	6	2	I am not sure	3	2	1	4	3	6	6	6	5	5	5	6	5	6	5	7	5	5	4	6	6	6	6	6	7	5	5
49	41	13.33	180	Male	Male	High School Graduate	Right	No	Yes	No	White or Caucasian	81000-90000	No	n/a	2	8	No	No	No	4	2	Indie	1	1	1	4	1	3	6	6	5	5	3	4	4	4	4	4	5	5	5	4	4	6	6	6	6	6	6
50	62	7.666	130	Female	Female	Bachelor Degree	Right	No	No	No	White or Caucasian	31000-40000	No	120	1	2	No	No	No	5	4	III	1	1	1	3	3	7	7	5	5	5	2	2	2	4	3	3	6	6	6	2	4	4	4	4	7	3	4
51	25	9.998	130	Female	Female	High School Graduate	Right	No	No	No	White or Caucasian	51000-60000	No	3	3	24	No	No	No	7	2	III	1	1	1	4	3	4	4	4	5	4	4	5	5	7	5	5	7	7	7	7	7	7	7	7	7	5	5
52	35	8.499	215	Male	Male	Bachelor Degree	Right	No	Yes	No	White or Caucasian	21000-30000	No	10000	2	20	No	No	No	7	6	AAA_AA_III_Indie	2	2	1	4	4	6	7	7	3	3	1	3	3	1	1	1	3	3	2	2	2	1	1	2	5	1	6
53	34	7.332	148	Male	Male	Bachelor Degree	Right	No	No	Yes	White or Caucasian	31000-40000	Yes	1	snack	1	No	No	No	5	6	AAA_AA	4	5	6	5	6	5	4	4	5	5	4	4	5	6	5	5	4	4	5	5	4	5	4	5	4	4	5
54	59	7.666	160	Male	Male	Bachelor Degree	Right	No	Yes	No	White or Caucasian	61000-70000	No	1	1	3	No	No	No	7	7	AAA	2	4	1	6	2	7	7	7	6	5	4	4	4	6	6	6	5	5	5	7	7	6	6	7	7	5	6
55	51	9.998	155	Female	Female	High School Graduate	Right	No	Yes	No	White or Caucasian	31000-40000	No	1	1	24	No	No	No	6	2	AA	1	3	2	5	4	3	5	6	4	5	3	2	5	6	6	6	5	5	3	4	7	6	4	6	7	1	3
56	37	9.998	272	Female	Female	Some College	Right	No	No	No	Black or African American	31000-40000	No	72	1	24	No	No	No	6	2	AAA	1	1	1	4	4	5	5	6	5	5	4	4	3	4	4	6	7	7	7	4	6	7	7	6	6	4	5
57	51	9.165	250	Female	Female	Some College	Right	No	No	No	White or Caucasian	51000-60000	Yes	1	12	100	No	No	No	7	2	I am not sure	4	3	1	2	4	4	5	5	5	5	3	4	3	5	4	5	6	5	2	6	6	6	2	7	7	4	5
58	42	6	222	Male	Male	High School Graduate	Right	No	Yes	No	White or Caucasian	31000-40000	No	1	1	3	No	No	No	6	6	AAA_AA_III_Indie	1	1	1	1	2	7	7	7	7	4	1	1	1	5	1	1	5	5	2	6	6	5	5	5	5	6	6
59	36	12.664	142	Male	Male	High School Graduate	Right	No	No	No	White or Caucasian	21000-30000	No	4	4	25	No	No	No	7	5	III_Indie	6	1	1	1	6	4	5	5	6	2	1	3	4	1	3	3	5	5	5	6	6	2	2	5	5	3	4
60	35	7	179	Male	Male	Some College	Right	No	No	No	White or Caucasian	31000-40000	No	17	2	14	No	No	No	6	5	AAA_AA_Indie	1	1	1	5	3	5	5	5	5	5	3	3	3	2	5	6	5	5	3	2	2	5	5	6	7	2	3
61	43	9.998	150	Female	Female	Some College	Right	No	No	No	White or Caucasian	10000-20000	No	48	2	30000	No	No	No	4	2	I am not sure	5	3	1	1	5	4	4	4	4	5	1	1	1	1	1	1	7		5	7	7	5	3	5	7	3	3
62	55	8.332	203	Female	Female	High School Graduate	Right	No	Yes	No	White or Caucasian	10000-20000	No	3	3	48	No	No	No	5	3	AA	1	3	1	5	2	7	7	7	7	7	3	3	3	3	3	3	6	6	6	7	7	7	5	7	7	3	5
63	38	6	200	Male	Male	Some College	Right	No	Yes	No	White or Caucasian	10000-20000	No	0	12	4320	No	No	No	7	3	I am not sure	5	1	1	1	7	1	1	1	1	1	1	1	1	1	1	1	1	1	1	1	1	7	1	1	7	1	1
64	40	8.666	205	Male	Male	High School Graduate	Right	No	Yes	No	Black or African American	31000-40000	No	14	14	16	No	No	No	7	7	AAA_AA_Indie	2	2	1	3	3	6	7	6	6	6	4	4	5	4	4	5	5	5	5	5	6	7	6	7	7	7	7
65	48	9.165	253	Female	Female	Some College	Left	No	No	No	White or Caucasian	31000-40000	No	17	1	24	No	No	No	5	3		1	1	1	6	3	5	4	5	4	3	4	4	3	1	6	5	7	7	7	5	5	5	5	6	6	2	5
66	41	10.831	180	Male	Male	Advanced Degree	Right	No	Yes	No	White or Caucasian	71000-80000	No	0	1	8	No	No	No	6	4	AAA_Indie	3	4	1	5	3	5	6	5	5	4	4	4	5	6	4	6	7	6	6	6	6	5	4	4	6	5	5
67	32	9.998	110	Male	Male	High School Graduate	Right	No	Yes	No	White or Caucasian	less than 10000	No	6	6	4	No	No	No	7	5	AAA_AA_III_Indie	4	3	1	4	4	3	3	2	3	3	4	4	5	4	4	4	6	6	6	5	5	4	3	4	5	2	3
68	42	7.666	139	Female	Female	Some College	Right	No	No	No	White or Caucasian	10000-20000	No	1	2	3	No	No	No	6	1	AAA_AA_III	1	1	1	5	2	5	5	5	4	1	3	3	2	6	5	5	6	6	5	5	7	7	7	7	7	3	2
69	37	10.831	165	Female	Female	Bachelor Degree	Right	No	No	No	White or Caucasian	More than 100000	No	2	3	5	No	No	No	7	7	III_Indie	3	2	2	6	4	5	6	5	5	6	6	5	6	6	6	6	5	6	5	6	6	6	7	6	6	6	6
70	31	6.833	90	Female	Female	Bachelor Degree	Right	No	No	No	White or Caucasian	61000-70000	No	6	1	12	No	No	No	5	1	AAA	1	1	1	5	3	4	5	6	4	2	1	1	2	4	2	4	7	7	5	7	7	6	7	7	7	1	4
71	36	6	155	Male	Male	Bachelor Degree	Right	No	No	No	White or Caucasian	10000-20000	No	1	1	3	No	No	No	6	3	AAA_AA_III_Indie	3	4	1	5	3	4	4	4	4	4	4	4	4	4	4	4	5	4	5	5	4	4	4	4	5	3	3
72	37	7.666	190	Male	Male	Bachelor Degree	Right	No	No	No	Black or African American	61000-70000	No	n/a	1	1900-06-16	No	No	No	7	7	AAA_AA_III_Indie	3	1	1	6	3	5	6	5	3	5	2	1	2	4	1	4	3	3	3	2	3	6	5	6	7	6	5
73	67	9.332	161	Female	Female	Some College	Right	No	Yes	No	White or Caucasian	21000-30000	No	7	1	0	No	No	No	2	1	I am not sure	5	1	1	1	3	7	7	7	7	7	4	5	4	4	4	7	4	4	3	5	7	7	7	7	7	7	7
74	26	10.831	145	Male	Male	Advanced Degree	Left	No	Yes	No	White or Caucasian	51000-60000	No	2	4	1	No	No	No	5	6	AAA_III	4	7	5	5	6	5	6	7	5	5	6	4	6	1	5	6	6	7	5	4	6	4	6	6	3	6
75	35	5.833	200	Female	Female	Some College	Right	No	Yes	No	White or Caucasian	41000-50000	No	15	1	24	No	No	Yes	7	7	AAA_AA_III_Indie	2	2	1	6	3	4	4	5	4	3	5	5	4	3	5	5	3	3	3	3	4	6	6	6	7	3	3
76	33	11.664	180	Male	Male	Bachelor Degree	Right	No	No	No	Black or African American	81000-90000	No	4	3	16	No	No	No	7	4	AAA	1	1	1	4	4	4	7	7	4	4	7	7	4	1	1	4	1	1	1	1	1	4	4	7	7	1	4
77	40	11.664	180	Male	Male	Bachelor Degree	Right	No	No	No	White or Caucasian	81000-90000	No	1	1	2	No	No	No	7	7	AAA_AA_III_Indie	1	3	2	6	2	5	5	6	6	5	5	5	6	5	6	5	2	5	3	5	5	6	6	6	6	4	5
78	47	12.497	175	Male	Male	Some College	Right	No	Yes	No	White or Caucasian	31000-40000	No	6	2	7	No	No	No	7	6	AAA_AA	3	2	1	5	3	7	7	7	6	5	5	6	4	5	4	5	5	5	4	4	6	4	4	5	5	6	6
79	37	13.33	181	Male	Male	Advanced Degree	Right	No	Yes	No	Asian	less than 10000	No	2	1	48	No	No	No	7	2	AAA_AA_III_Indie	1	5	1	6	2	2	5	7	3	2	5	5	3	6	2	7	6	6	5	5	7	3	7	7	7	3	3
80	33	13.33	250	Female	Female	Some College	Right	No	No	No	Black or African American	41000-50000	No	10	10	168	No	No	No	5	1	AAA_AA	6	7	1	1	4	4	4	4	3	3	4	4	2	6	3	4	7	7	7	3	5	6	6	6	6	1	3
81	40	9.332	130	Female	Female		Right	No	No	No	White or Caucasian	21000-30000	No	6	1	0	No	No	No	7	1	AAA_AA_III	2	1	1	4	2	4	6	6	6	6	4	4	4	6		4	6	6	6	6	6	6	4	6	6	6	6
82	42	5.833	220	Male	Male	Bachelor Degree	Right	No	Yes	No	White or Caucasian	51000-60000	No		18	20	No	No	No	7	7	AAA_AA_III_Indie	1	1	1	1	2	7	7	7	7	7	1	1	1	1	1	7	1	1	1	1	1	6	6	6	7	6	7
83	41	9.165	163	Female	Female	Some College	Right	No	No	No	White or Caucasian	71000-80000	No	6	1	6	No	No	No	6	5	AAA_AA	6	5	5	6	6	7	6	5	5	6	3	6	6	5	5	6	7	6	3	5	6	6	5	5	6	6	5
84	38	8.499	165	Female	Female	Advanced Degree	Right	No	Yes	No	White or Caucasian	More than 100000	No	1	1	24	No	No	Yes	5	2	AAA_AA_III_Indie	1	4	1	6	3	2	2	2	2	2	7	7	7	7	7	7	7	5	4	5	5	5	5	7	7	6	5
85	43	5	218	Female	Female	High School Graduate	Right	No	Yes	No	White or Caucasian	less than 10000	No	1	0.5	21	No	No	No	7	5	AAA_AA_III_Indie	3	7	1	4	3	7	5	5	3	5	7	7	7	3	7	7	7	7	7	7	7	7	4	7	7	7	4
86	35	8.666	240	Male	Male	High School Graduate	Right	No	Yes	No	White or Caucasian	51000-60000	No	2	2	15	No	No	No	7	5	AAA_AA_III_Indie	3	2	1	5	2	7	7	7	7	7	4	4	4	5	4	6	6	5	2	6	7	6	6	7	7	5	5
87	45	13.33	195	Male	Male	Some College	Right	No	No	No	White or Caucasian	31000-40000	No	1	1	2	No	No	No	7	2	AAA	2	5	1	6	2	5	6	6	6	6	5	5	5	2	4	5	6	6	4	6	6	6	6	5	6	2	3
88	31	11.664	165	Male	Male	High School Graduate	Right	No	No	No	White or Caucasian	41000-50000	No	1	0.5	18	No	No	No	6	5	AAA_AA_III_Indie	2	4	1	5	2	5	5	5	5	4	4	5	4	5	4	4	5	5	5	5	6	5	5	6	6	4	5
[truncated: 139 more columns]

## Sheet: Data
1
2
3
4
5
6
7
8
9
10
11
12
13
14
15
16
17
18
19
20
21
22
23
24
25
26
27
28
29
30
31
32
33
34
35
36
37
38
39
40
41
42
43
44
45
46
47
48
49
50
51
52
53
54
55
56
57
58
59
60
61
62
63
64
65
66
67
68
69
70
71
72
73
74
75
76
77
78
79
80
81
82
83
84
85
86
87
88
